# Supplementary material for: Poly-γ-glutamic acid promoted maize root development by affecting auxin signaling pathway and the abundance and diversity of rhizosphere microbial community
Source: BMC Plant Biol. 2022 Nov 10;22:521. doi: 10.1186/s12870-022-03908-y (PMC9647955; doi:10.1186/s12870-022-03908-y)
Supplement: Supplementary file 5 — Additional file 5: Table S1. The sequence of primers used in this study. [file 12870_2022_3908_MOESM5_ESM.xlsx]

## Sheet: Sheet1
Table S1 The sequence of primers used in this study.
Gene ID	Forward primer (5' to 3')	Reverse primer (5' to 3')
Zm00001d011764/yucca8	GAAAAGCATTTCCGAACGGG	GGTAAACAACAGCGACCAGA
Zm00001d039323/yucca10	CCGGGGTAAGAAAGTGCTCG	CGGTGTCTCCTAGCACAAGC
Zm00001d012017	TATCACAGATGCGTAACGGC	TGCCTTCGCAAAGAACTCAT
Zm00001d025005/yucca2	TGACACGTTTCGGAAAGGGC	GTGAAACCCACGGCGTAGAG
Zm00001d042329	AGATGCGGAAGCCAAACTGG	GCCTTCTGGAAACATCCGGT
Zm00001d044961	AAGCCCTCCAGAACTGATGC	CACCCGTACGCTCCACTATC
Zm00001d009555	TGCGGATATGGATCTTCGTTG	CCAACTGTGACAACCTACCG
Zm00001d011562	ACATTTTGGGTTGCCAGGTC	GAGTGCATCGTCCCATTGAC
Zm00001d039691/tar2	ACTTCACCAAAGAGATGGCG	GACGAGAGACGCTTCACAAA
Zm00001d043906	AGACCGACTCTTCTGGTGG	CGAGCTTGTAGCAGTAGAGC
Zm00001d008700/vt2	AACTTCACCAAGGAAACGGC	CGCTTGACGAAGATGTCGTA
Zm00001d002473	TCCGAGAGAACTGACGATGG	AGCCCTCTGTAGCTCCATAAC
Zm00001d024664	TTCAGGATCAGGCCACAGG	CGTCTTCTTGATGAGCTCCC
Zm00001d024665	TAACGCCTTCTCCGCCTT	GTCAGCTCCTTCATGGTGAC
Zm00001d027947	GTTCGAGGACATGGTCAAGG	AGCAAGCCACATTCACCTC
Zm00001d024665	TAACGCCTTCTCCGCCTT	GTCAGCTCCTTCATGGTGAC
Zm00001d027947	GTTCGAGGACATGGTCAAGG	AGCAAGCCACATTCACCTC
Zm00001d027949	CATGGCAAAGAGGCAATTCG	CACAACCGTCCATGCCTC
Zm00001d038665	TCCTGAACAGAGCTGACACT	GTAGTAGTCCGCGATGAAGTC
Zm00001d026602	CCTTGCCAAGAGAGCAGCAT	GGCTTCCAAAAGGTTGTGCC
Zm00001d034387/ao1	GGGTTCTTCACGAACGAGGA	CCGACGTTGCCTTTGGAAGA
Zm00001d034388/ao4	CAGGCACAGTGGAATGGAGT	CATGCAGTTTGGATAAGGGGT
Zm00001d033682/ami2	TTTGCATCGTGTTGGGCATC	AGAAATCCTTCACCATTAGGAAGTT
Zm00001d039474	CGGACCCCTTTGTTCCTCAA	CACTTGGCTTTTAACCGGGC
Zm00001d052660	ACGGGGCAAGTTGATCAGAG	GAGGAGCGTAGATGCCTGTC
Zm00001d038665	TCCTGAACAGAGCTGACACT	GTAGTAGTCCGCGATGAAGTC
Zm00001d026602	CCTTGCCAAGAGAGCAGCAT	GGCTTCCAAAAGGTTGTGCC
Zm00001d034387	GGGTTCTTCACGAACGAGGA	CCGACGTTGCCTTTGGAAGA
Zm00001d034388	CAGGCACAGTGGAATGGAGT	CATGCAGTTTGGATAAGGGGT
Zm00001d033682	TTTGCATCGTGTTGGGCATC	AGAAATCCTTCACCATTAGGAAGTT
Zm00001d039474	CGGACCCCTTTGTTCCTCAA	CACTTGGCTTTTAACCGGGC
Zm00001d052660	ACGGGGCAAGTTGATCAGAG	GAGGAGCGTAGATGCCTGTC
Zm00001d026308	ATGACGATGAGGGGCCTTCT	GAACCGCTGCGTCTCCTC
Zm00001d007357/TIR1	ATGTCGTCCTGCCAGATCAC	CCTGGCGTATCGCATCTAGG
Zm00001d053819/ARF16	TACCTGGACGGGAATGCCTA	CGTTCTCAGAAGGGCTCAGG
Zm00001d016838/ARF1	ACCGTGGCAAGAACTAGTGG	AGCTCTCCGTTCTCACCTCT
Zm00001d039267/ARF7	AGGAGTAGTGCTACCGCTGA	CGACTCCTTCCACTGCAACT
Zm00001d014507/ARF19	CCACCGTCAGACGTCAAGAA	GAGTTGCTCACCGTCCTCTC
Zm00001d000358/ARF21	GAGGACGGTGAGCAACAACT	CGACTGCATGAACACCTTGC
Zm00001d026540/ARF29	GCAGGTTGCTGCTACCACTA	TGGGAAGACGTCTGTTTCCG
ZmTub	CTACCTCACGGCATCTGCTATGT	GTCACACACACTCGACTTCACG
